# Supplementary material for: Design, Synthesis, and Biological Evaluation of Novel MAO-A Inhibitors Targeting Lung Cancer
Source: Molecules. 2022 Apr 30;27(9):2887. doi: 10.3390/molecules27092887 (PMC9103226; doi:10.3390/molecules27092887)
Supplement: Supplementary file 1 [file molecules-27-02887-s001.zip]

Archive with 1 entries (1 files):
- molecules-1673598-supplementary.pdf
